# Supplementary material for: Single cell plasticity and population coding stability in auditory thalamus upon associative learning
Source: Nat Commun. 2021 Apr 26;12:2438. doi: 10.1038/s41467-021-22421-8 (PMC8076296; doi:10.1038/s41467-021-22421-8)
Supplement: Supplementary file 3 — Source Data [file 41467_2021_22421_MOESM3_ESM.zip]

Archive with 46 entries (46 files):
- Source Data/Figure S11D US Clusters.csv
- Source Data/Figure S10H FC last 2 CS+.csv
- Source Data/Figure S8 D Subdivsions CS+ Clusters.csv
- Source Data/FIgure S9E Clusters CS- MGB--BLA.csv
- Source Data/Figure S2A X2 early.csv
- Source Data/Figure S10G Hab.csv
- Source Data/Figure S11B Responses to Stimuli.csv
- Source Data/Figure S2A X1 early.csv
- Source Data/Figure S6H US clusters.csv
- Source Data/Figure S11C CS+ Clusters.csv
- Source Data/Figure S8 E Subdivisions CS- Clusters.csv
- Source Data/Figure 5D Opto freezing FC.csv
- Source Data/Figure S6C CS+ responsive cells.csv
- Source Data/Figure S5C CS- cluster.csv
- Source Data/Figure 5I nVoke CS+ plasticity.csv
- Source Data/Figure S3 B Average Speed across US.csv
- Source Data/Figure S2B CS+ responses across days.csv
- Source Data/Figure S6F CS+ clusters.csv
- Source Data/Figure S8 C Subdivisions US Clusters.csv
- Source Data/Figure S2C CS- responses across days.csv
- Source Data/Figure S10J MGBv Ext.1.csv
- Source Data/Figure S6D US responsive cells.csv
- Source Data/Figure S11E CS- Clusters.csv
- Source Data/Figure S2A Hab.csv
- Source Data/Figure 4L Clusters CS+ MGB--BLA.csv
- Source Data/Figure 5E Opto freezing Ext.csv
- Source Data/Figure 4J Probabilities of overlap LA.csv
- Source Data/Figure 2F Responses during FC day MGB.csv
- Source Data/Figure 3D CS+ vs CS- plasticity.csv
- Source Data/Figure 2G Probabilites of overlap MGB.csv
- Source Data/Figure 3O Subdivisions US Plasticity.csv
- Source Data/Figure 3N US cluster.csv
- Source Data/Figure 4I Responses during FC day MGB--BLA.csv
- Source Data/Figure 3E Paired vs Unpaired.csv
- Source Data/Figure 4G Number of cells LA Projectors.csv
- Source Data/Figure 4J Multisensory responses FC day MGB--BLA.csv
- Source Data/Figure 4M Clusters US MGB--BLA.csv
- Source Data/Figure 4C MGB BLAtotal.csv
- Source Data/Figure 4D MGB--BLA(CR+).csv
- Source Data/Figure 4B MGB--BLA by subdivision.csv
- Source Data/Figure 2G Multisensory responses FC day MGB.csv
- Source Data/Figure 3O Subdivsions CS+ Plasticity.csv
- Source Data/Figure 1E Number of cells MGB.csv
- Source Data/Figure 2B Freezing.csv
- Source Data/Figure S10I X1.csv
- Source Data/Figure 3C CS+ cluster.csv
