# Supplementary material for: Single cell plasticity and population coding stability in auditory thalamus upon associative learning
Source: Nat Commun. 2021 Apr 26;12:2438. doi: 10.1038/s41467-021-22421-8 (PMC8076296; doi:10.1038/s41467-021-22421-8)
Supplement: Supplementary file 3 — Source Data [file 41467_2021_22421_MOESM3_ESM.zip › Source Data/Figure S11D US Clusters.csv]

	Control	Control	Control	Control	Control	Control	ArchT	ArchT	ArchT	ArchT	ArchT	ArchT
Stable	0	18.91892	0	37.5	26.38889		21.62162	38.33333	30.98592	25.39683	15.06849	17.94872
Up	0	13.51351	0	3.571429	6.944444		13.51351	8.333333	2.816901	6.349206	23.28767	17.94872
Down	18.86792	21.62162	16.94915	17.85714	22.22222		16.21622	20	5.633803	25.39683	17.80822	28.20513
Off-Up	26.41509	0	16.94915	0	1.388889		2.702703	5	1.408451	0	0	0
Off-Down	43.39623	2.702703	57.62712	7.142857	4.166667		14.86486	1.666667	1.408451	0	0	0
Inh	0	29.72973	0	19.64286	23.61111		24.32432	13.33333	32.39437	11.11111	41.09589	25.64103
Inh type 1	11.32075	5.405405	8.474576	1.785714	5.555556		5.405405	0	14.08451	0	1.369863	2.564103
Inh type 2	0	8.108108	0	12.5	9.722222		1.351351	13.33333	11.26761	31.74603	1.369863	7.692308
