# Supplementary material for: Single cell plasticity and population coding stability in auditory thalamus upon associative learning
Source: Nat Commun. 2021 Apr 26;12:2438. doi: 10.1038/s41467-021-22421-8 (PMC8076296; doi:10.1038/s41467-021-22421-8)
Supplement: Supplementary file 3 — Source Data [file 41467_2021_22421_MOESM3_ESM.zip › Source Data/Figure S10H FC last 2 CS+.csv]

	Control	MGB BLA ArchT	MGB ARchT
	40.25	73.16667	42.20833
	56.45833	80.45833	92.125
	63.83333	42.66667	35.625
	70.45833	50.54167	87.79167
	69.75	39.29167	87.875
	69.16667	45.25	79.66667
	71.875	83.375	93.25
	75.20833	70.91667	88.25
	80.20833	57.70833
	75.20833
	63.45833
	30.41667
	83.20833
