# Supplementary material for: Single cell plasticity and population coding stability in auditory thalamus upon associative learning
Source: Nat Commun. 2021 Apr 26;12:2438. doi: 10.1038/s41467-021-22421-8 (PMC8076296; doi:10.1038/s41467-021-22421-8)
Supplement: Supplementary file 3 — Source Data [file 41467_2021_22421_MOESM3_ESM.zip › Source Data/Figure S8 D Subdivsions CS+ Clusters.csv]

		MGBv	MGBv	MGBm	MGBm
Stable			11.68831	11.51515
On Down			6.493506	3.030303
CS Down			7.792208	12.12121
Fear			27.27273	26.66667
Fear down			1.298701	1.212121
Extinction Up			19.48052	21.21212
Extinction Down			15.58442	16.9697
Persistent			10.38961	7.272727
