# Supplementary material for: Single cell plasticity and population coding stability in auditory thalamus upon associative learning
Source: Nat Commun. 2021 Apr 26;12:2438. doi: 10.1038/s41467-021-22421-8 (PMC8076296; doi:10.1038/s41467-021-22421-8)
Supplement: Supplementary file 3 — Source Data [file 41467_2021_22421_MOESM3_ESM.zip › Source Data/FIgure S9E Clusters CS- MGB--BLA.csv]

		MGB Total population	MGB Total population	MGB Total population	MGB Total population	MGB Total population	MGB Total population	MGB Total population	MGB Total population	MGB Total population	Amygdala projections	Amygdala projections	Amygdala projections	Amygdala projections	Amygdala projections	Amygdala projections	Amygdala projections	Amygdala projections	Amygdala projections
Stable		67.8571428571429	48.1481481481481	33.3333333333333	0	55	41.6666666666667	16.6666666666667	54.0540540540541	45.7142857142857	6.25	37.5	0	23.0769230769231	31.8181818181818	62.962962962963
CS down		10.7142857142857	14.8148148148148	0	50	17.5	10.4166666666667	50	16.2162162162162	5.71428571428571	6.25	12.5	20	46.1538461538462	22.7272727272727	7.40740740740741
fear		3.57142857142857	3.7037037037037	4.76190476190476	0	7.5	4.16666666666667	5.55555555555556	8.10810810810811	14.2857142857143	43.75	12.5	20	0	13.6363636363636	3.7037037037037
fear down		3.57142857142857	22.2222222222222	9.52380952380952	0	2.5	4.16666666666667	5.55555555555556	0	2.85714285714286	18.75	0	0	0	4.54545454545455	7.40740740740741
extinction up		0	0	38.0952380952381	35.7142857142857	7.5	10.4166666666667	0	13.5135135135135	5.71428571428571	0	18.75	20	7.69230769230769	4.54545454545455	14.8148148148148
extinction down		10.7142857142857	7.40740740740741	0	7.14285714285714	0	4.16666666666667	0	5.40540540540541	11.4285714285714	25	12.5	0	7.69230769230769	13.6363636363636	0
persistent		3.57142857142857	3.7037037037037	14.2857142857143	7.14285714285714	10	25	22.2222222222222	2.7027027027027	14.2857142857143	0	6.25	40	15.3846153846154	9.09090909090909	3.7037037037037
