# Supplementary material for: Single cell plasticity and population coding stability in auditory thalamus upon associative learning
Source: Nat Commun. 2021 Apr 26;12:2438. doi: 10.1038/s41467-021-22421-8 (PMC8076296; doi:10.1038/s41467-021-22421-8)
Supplement: Supplementary file 3 — Source Data [file 41467_2021_22421_MOESM3_ESM.zip › Source Data/Figure S2A X2 early.csv]

	CS+	CS-
	13.3125	22.0625
	0	25.02083
	10.29167	19.8125
	77.64583	46.4375
	30.47917	0.417014
	9.834202	7.774534
	61.39583	4.458333
	11.375	10.39583
	41.89583	30.20833
	56.58333	30.0625
	64.87592	6.679417
	32.24919	21.40438
	41.15383	63.54577
	38.43775	12.68775
	49.40673	41.2334
