# Supplementary material for: Single cell plasticity and population coding stability in auditory thalamus upon associative learning
Source: Nat Commun. 2021 Apr 26;12:2438. doi: 10.1038/s41467-021-22421-8 (PMC8076296; doi:10.1038/s41467-021-22421-8)
Supplement: Supplementary file 3 — Source Data [file 41467_2021_22421_MOESM3_ESM.zip › Source Data/Figure S10G Hab.csv]

	Control	MGB BLA ArchT	MGB ArchT
	2.583333	7.233333	0.95
	0.45	3.483333	4.75
	9.283333	2.016667	13.83333
	12.33333	1.9	2.283333
	1.883333	8.6	2.583333
	4.75	6.166667	0.383333
	5.133333	18.56667	3.166667
	4.633333	8.116667	3.1
	37.56667	4.166667
	24.06667
	5.233333
	7.266667
	15.35
