# Supplementary material for: Single cell plasticity and population coding stability in auditory thalamus upon associative learning
Source: Nat Commun. 2021 Apr 26;12:2438. doi: 10.1038/s41467-021-22421-8 (PMC8076296; doi:10.1038/s41467-021-22421-8)
Supplement: Supplementary file 3 — Source Data [file 41467_2021_22421_MOESM3_ESM.zip › Source Data/Figure S11B Responses to Stimuli.csv]

	Control	Control	Control	Control	Control	Control	ArchT	ArchT	ArchT	ArchT	ArchT	ArchT
CS+	8.536585	21.73913	22.72727	16.48352	28.28283		14.73684	12.62136	27.77778	48.51485	37.5	16.86747
CS-	10.97561	17.3913	12.5	20.87912	6.060606		4.210526	11.65049	16.66667	19.80198	0	8.433735
US	64.63415	81.52174	68.18182	61.53846	73.73737		78.94737	58.25243	80	62.37624	77.08333	48.19277
CS+/US	4.878049	18.47826	14.77273	10.98901	19.19192		13.68421	7.76699	20	28.71287	30.20833	7.228916
CS-/US	7.317073	16.30435	9.090909	13.18681	3.030303		4.210526	5.825243	13.33333	14.85149	0	1.204819
CS+/CS-	1.219512	5.434783	4.545455	3.296703	5.050505		2.105263	2.912621	11.11111	11.88119	0	2.409639
CS+/CS-/US	1.219512	4.347826	4.545455	3.296703	2.020202		2.105263	0.970874	7.777778	9.90099	0	1.204819
