# Supplementary material for: Single cell plasticity and population coding stability in auditory thalamus upon associative learning
Source: Nat Commun. 2021 Apr 26;12:2438. doi: 10.1038/s41467-021-22421-8 (PMC8076296; doi:10.1038/s41467-021-22421-8)
Supplement: Supplementary file 3 — Source Data [file 41467_2021_22421_MOESM3_ESM.zip › Source Data/Figure S2A X1 early.csv]

	CS+	CS-
	39.22917	17.10417
	34.0625	20.9375
	21.58333	31.52083
	59.75	28.10417
	42.97917	4.604167
	22.79167	28.54167
	59.33333	5.770833
	82.47917	1.791667
	75.04167	47.625
	72.22917	30.29167
	39.67292	46.206
	18.49975	39.46383
	51.56427	12.84192
	40.28087	25.14796
	44.52073	55.68935
