# Supplementary material for: Single cell plasticity and population coding stability in auditory thalamus upon associative learning
Source: Nat Commun. 2021 Apr 26;12:2438. doi: 10.1038/s41467-021-22421-8 (PMC8076296; doi:10.1038/s41467-021-22421-8)
Supplement: Supplementary file 3 — Source Data [file 41467_2021_22421_MOESM3_ESM.zip › Source Data/Figure S6H US clusters.csv]

	Unpaired	Unpaired	Unpaired	Unpaired	Unpaired	Unpaired	Unpaired	Unpaired	Unpaired	Paired	Paired	Paired	Paired	Paired	Paired	Paired	Paired	Paired
Stable	11.4754098360656	0	24.5614035087719	23.4375	0					11.7647058823529	7	3.33333333333333	10	15.1515151515152	2.10526315789474	9.83606557377049	8.95522388059701	8.51063829787234
Up	24.5901639344262	13.3333333333333	7.01754385964912	18.75	43.75					2.94117647058824	14	33.3333333333333	7.5	9.09090909090909	26.3157894736842	24.5901639344262	2.98507462686567	8.51063829787234
Down	14.7540983606557	15	26.3157894736842	35.9375	25					45.5882352941176	32	18.3333333333333	57.5	27.2727272727273	24.2105263157895	14.7540983606557	38.8059701492537	20.2127659574468
Off-Up	11.4754098360656	26.6666666666667	14.0350877192982	1.5625	4.16666666666667					5.88235294117647	6	10	2.5	3.03030303030303	5.26315789473684	6.55737704918033	1.49253731343284	13.8297872340426
Off-Down	16.3934426229508	26.6666666666667	0	4.6875	2.08333333333333					4.41176470588235	0	11.6666666666667	5	2.02020202020202	6.31578947368421	3.27868852459016	7.46268656716418	3.19148936170213
Inh	8.19672131147541	6.66666666666667	19.2982456140351	10.9375	0					1.47058823529412	9	1.66666666666667	2.5	15.1515151515152	4.21052631578947	6.55737704918033	14.9253731343284	14.8936170212766
inh type 1	6.55737704918033	3.33333333333333	5.26315789473684	1.5625	10.4166666666667					20.5882352941176	22	6.66666666666667	7.5	23.2323232323232	12.6315789473684	24.5901639344262	20.8955223880597	18.0851063829787
inh type 2	6.55737704918033	8.33333333333333	3.50877192982456	3.125	14.5833333333333					7.35294117647059	10	15	7.5	5.05050505050505	18.9473684210526	9.83606557377049	4.47761194029851	12.7659574468085
