# Supplementary material for: Single cell plasticity and population coding stability in auditory thalamus upon associative learning
Source: Nat Commun. 2021 Apr 26;12:2438. doi: 10.1038/s41467-021-22421-8 (PMC8076296; doi:10.1038/s41467-021-22421-8)
Supplement: Supplementary file 3 — Source Data [file 41467_2021_22421_MOESM3_ESM.zip › Source Data/Figure S11C CS+ Clusters.csv]

	Control	Control	Control	Control	Control	Control	ArchT	ArchT	ArchT	ArchT	ArchT	ArchT
Stable	43.58974	10.52632	39.53488	16.66667	22.5		4.444444	8.333333	2.564103	1.492537	16.07143	6.666667
CS down	5.128205	31.57895	18.60465	26.66667	10		24.44444	54.16667	17.94872	4.477612	21.42857	16.66667
Fear	28.20513	0	9.302326	3.333333	12.5		13.33333	10.41667	10.25641	44.77612	7.142857	43.33333
Fear down	7.692308	2.631579	4.651163	10	2.5		13.33333	4.166667	10.25641	19.40299	0	3.333333
Ext. Up	5.128205	15.78947	2.325581	10	10		13.33333	4.166667	15.38462	2.985075	3.571429	6.666667
Ext. Down	7.692308	26.31579	20.93023	13.33333	22.5		22.22222	10.41667	30.76923	20.89552	32.14286	10
Persistent	2.564103	13.15789	4.651163	20	20		8.888889	8.333333	12.82051	5.970149	19.64286	13.33333
