# Supplementary material for: Single cell plasticity and population coding stability in auditory thalamus upon associative learning
Source: Nat Commun. 2021 Apr 26;12:2438. doi: 10.1038/s41467-021-22421-8 (PMC8076296; doi:10.1038/s41467-021-22421-8)
Supplement: Supplementary file 3 — Source Data [file 41467_2021_22421_MOESM3_ESM.zip › Source Data/Figure S8 E Subdivisions CS- Clusters.csv]

		MGBv	MGBv	MGBm	MGBm
Stable			39.21569	39.63964
CS Down			23.52941	15.31532
Fear			3.921569	7.207207
Fear Down			3.921569	5.405405
Extinction up			15.68627	10.81081
Extinction down			1.960784	8.108108
Persistent			11.76471	13.51351
