# Supplementary material for: Single cell plasticity and population coding stability in auditory thalamus upon associative learning
Source: Nat Commun. 2021 Apr 26;12:2438. doi: 10.1038/s41467-021-22421-8 (PMC8076296; doi:10.1038/s41467-021-22421-8)
Supplement: Supplementary file 3 — Source Data [file 41467_2021_22421_MOESM3_ESM.zip › Source Data/Figure 5D Opto freezing FC.csv]

Control	MGB BLA ArchT
40.25	73.16667
56.45833	80.45833
63.83333	42.66667
70.45833	50.54167
69.75	39.29167
69.16667	45.25
71.875	83.375
75.20833	70.91667
80.20833	57.70833
75.20833
63.45833
30.41667
83.20833
