# Supplementary material for: Single cell plasticity and population coding stability in auditory thalamus upon associative learning
Source: Nat Commun. 2021 Apr 26;12:2438. doi: 10.1038/s41467-021-22421-8 (PMC8076296; doi:10.1038/s41467-021-22421-8)
Supplement: Supplementary file 3 — Source Data [file 41467_2021_22421_MOESM3_ESM.zip › Source Data/Figure S6C CS+ responsive cells.csv]

Unpaired	Paired
49.4252873563218	33.75
71.2121212121212	55.5555555555556
46.1538461538462	42.8571428571429
25	47.2222222222222
34.5679012345679	41.0714285714286
14.1414141414141	51.219512195122
	39.0625
	53.2608695652174
	44.3396226415094
