# Supplementary material for: Single cell plasticity and population coding stability in auditory thalamus upon associative learning
Source: Nat Commun. 2021 Apr 26;12:2438. doi: 10.1038/s41467-021-22421-8 (PMC8076296; doi:10.1038/s41467-021-22421-8)
Supplement: Supplementary file 3 — Source Data [file 41467_2021_22421_MOESM3_ESM.zip › Source Data/Figure S5C CS- cluster.csv]

Animal numbers	Stable	CS down	fear	fear down	extinction up	extinction down	persistent
2812	67.8571428571429	10.7142857142857	3.57142857142857	3.57142857142857	0	10.7142857142857	3.57142857142857
2813	48.1481481481481	14.8148148148148	3.7037037037037	22.2222222222222	0	7.40740740740741	3.7037037037037
2815	33.3333333333333	0	4.76190476190476	9.52380952380952	38.0952380952381	0	14.2857142857143
2816	0	50	0	0	35.7142857142857	7.14285714285714	7.14285714285714
822601	55	17.5	7.5	2.5	7.5	0	10
822602	41.6666666666667	10.4166666666667	4.16666666666667	4.16666666666667	10.4166666666667	4.16666666666667	25
822603	16.6666666666667	50	5.55555555555556	5.55555555555556	0	0	22.2222222222222
822604	54.0540540540541	16.2162162162162	8.10810810810811	0	13.5135135135135	5.40540540540541	2.7027027027027
822605	45.7142857142857	5.71428571428571	14.2857142857143	2.85714285714286	5.71428571428571	11.4285714285714	14.2857142857143
