# Supplementary material for: Single cell plasticity and population coding stability in auditory thalamus upon associative learning
Source: Nat Commun. 2021 Apr 26;12:2438. doi: 10.1038/s41467-021-22421-8 (PMC8076296; doi:10.1038/s41467-021-22421-8)
Supplement: Supplementary file 3 — Source Data [file 41467_2021_22421_MOESM3_ESM.zip › Source Data/Figure 5I nVoke CS+ plasticity.csv]

	Control	Control	Control	Control	Control	Control	ArchT	ArchT	ArchT	ArchT	ArchT	ArchT
Stable	43.58974	10.52632	39.53488	16.66667	22.5		4.444444	8.333333	2.564103	1.492537	16.07143	6.666667
Plastic	56.41026	89.47368	60.46511	83.33333	77.5		95.55554	91.66668	97.4359	98.50747	83.92858	93.33333
