# Supplementary material for: Single cell plasticity and population coding stability in auditory thalamus upon associative learning
Source: Nat Commun. 2021 Apr 26;12:2438. doi: 10.1038/s41467-021-22421-8 (PMC8076296; doi:10.1038/s41467-021-22421-8)
Supplement: Supplementary file 3 — Source Data [file 41467_2021_22421_MOESM3_ESM.zip › Source Data/Figure S3 B Average Speed across US.csv]

US 1	US 2	US 3	US 4	US 5
26.48405	29.2174	24.86826	21.40327	1.368838
18.04101	21.23737	20.24723	9.795951	7.607102
11.74518	16.15706	8.35608	7.484096	4.82973
15.66361	8.431394	25.0514	1.69105	32.33466
4.727028	22.01668	25.3397	32.15338	29.77798
22.80633	15.75297	32.50543	29.11793	23.5886
26.99232	8.973015	33.02419	31.36968	36.31542
24.97585	17.96319	22.6631	23.66974	19.74756
16.99541	21.73843	35.63256	36.96257	28.75756
