# Supplementary material for: Single cell plasticity and population coding stability in auditory thalamus upon associative learning
Source: Nat Commun. 2021 Apr 26;12:2438. doi: 10.1038/s41467-021-22421-8 (PMC8076296; doi:10.1038/s41467-021-22421-8)
Supplement: Supplementary file 3 — Source Data [file 41467_2021_22421_MOESM3_ESM.zip › Source Data/Figure S2B CS+ responses across days.csv]

	Hab	FC	X1	X2
2812	18.75	28.75	18.75	10
2813	23.6111111111111	31.9444444444444	20.8333333333333	37.5
2815	17.1428571428571	21.4285714285714	30	10
2816	5.55555555555556	41.6666666666667	19.4444444444444	37.5
822601	26.7857142857143	29.4642857142857	25	26.7857142857143
822602	11.3821138211382	18.6991869918699	30.8943089430894	23.5772357723577
822603	19.53125	14.84375	21.875	10.9375
822604	28.2608695652174	21.7391304347826	29.3478260869565	21.7391304347826
822605	22.6415094339623	32.0754716981132	22.6415094339623	22.6415094339623
