# Supplementary material for: Single cell plasticity and population coding stability in auditory thalamus upon associative learning
Source: Nat Commun. 2021 Apr 26;12:2438. doi: 10.1038/s41467-021-22421-8 (PMC8076296; doi:10.1038/s41467-021-22421-8)
Supplement: Supplementary file 3 — Source Data [file 41467_2021_22421_MOESM3_ESM.zip › Source Data/Figure S6F CS+ clusters.csv]

	Unpaired	Unpaired	Unpaired	Unpaired	Unpaired	Unpaired	Unpaired	Unpaired	Unpaired	Paired	Paired	Paired	Paired	Paired	Paired	Paired	Paired	Paired
Stable	82.9787234042553	66.6666666666667	29.4117647058824	53.5714285714286	71.4285714285714					3	10	3.33333333333333	5.88235294117647	8.69565217391304	7.93650793650794	8	6.12244897959184	4.25531914893617
On down	2.12765957446809	0	0	0	0					18.5185185185185	10	6.66666666666667	0	19.5652173913043	4.76190476190476	0	16.3265306122449	8.51063829787234
CS down	12.7659574468085	16.6666666666667	17.6470588235294	25	7.14285714285714					25.9259259259259	15	16.6666666666667	14.7058823529412	28.2608695652174	17.4603174603175	20	24.4897959183673	40.4255319148936
Fear	0	8.33333333333333	17.6470588235294	7.14285714285714	7.14285714285714					11.1111111111111	2.5	46.6666666666667	14.7058823529412	15.2173913043478	34.9206349206349	40	20.4081632653061	17.0212765957447
fear down	2.12765957446809	2.77777777777778	17.6470588235294	10.7142857142857	0					4.40740740740741	7.5	3.33333333333333	2.94117647058824	2.17391304347826	3.17460317460317	2	6.12244897959184	0
extinction up	0	5.55555555555556	5.88235294117647	0	0					11.1111111111111	30	0	23.5294117647059	6.52173913043478	12.6984126984127	14	10.2040816326531	12.7659574468085
extinction down	0	0	0	0	7.14285714285714					25.9259259259259	15	10	0	2.17391304347826	1.58730158730159	12	2.04081632653061	6.38297872340426
persistent	0	0	11.7647058823529	3.57142857142857	7.14285714285714					0	10	13.3333333333333	38.2352941176471	17.3913043478261	17.4603174603175	4	14.2857142857143	10.6382978723404
