# Supplementary material for: Single cell plasticity and population coding stability in auditory thalamus upon associative learning
Source: Nat Commun. 2021 Apr 26;12:2438. doi: 10.1038/s41467-021-22421-8 (PMC8076296; doi:10.1038/s41467-021-22421-8)
Supplement: Supplementary file 3 — Source Data [file 41467_2021_22421_MOESM3_ESM.zip › Source Data/Figure S8 C Subdivisions US Clusters.csv]

		MGBv	MGBv	MGBm	MGBm
Stable			11.29032		6.827309
Up			10.48387		11.24498
Down			33.87097		26.90763
Off-up			3.225806		3.614458
Off-down			4.032258		8.433735
Inh			6.451613		6.024096
Inh-Up			20.96774		25.70281
Inh-Down			9.677419		11.24498
