# Supplementary material for: Single cell plasticity and population coding stability in auditory thalamus upon associative learning
Source: Nat Commun. 2021 Apr 26;12:2438. doi: 10.1038/s41467-021-22421-8 (PMC8076296; doi:10.1038/s41467-021-22421-8)
Supplement: Supplementary file 3 — Source Data [file 41467_2021_22421_MOESM3_ESM.zip › Source Data/Figure S2C CS- responses across days.csv]

	Hab	FC	X1	X2
	21.25	18.75	23.75	18.75
	25	25	19.4444444444444	8.33333333333333
	12.8571428571429	30	17.1428571428571	17.1428571428571
	11.1111111111111	13.8888888888889	1.38888888888889	8.33333333333333
	22.3214285714286	24.1071428571429	18.75	16.0714285714286
	20.3252032520325	16.260162601626	20.3252032520325	17.0731707317073
	6.25	8.59375	7.8125	3.90625
	21.7391304347826	27.1739130434783	16.304347826087	20.6521739130435
	13.2075471698113	15.0943396226415	22.6415094339623	15.0943396226415
