# Supplementary material for: Single cell plasticity and population coding stability in auditory thalamus upon associative learning
Source: Nat Commun. 2021 Apr 26;12:2438. doi: 10.1038/s41467-021-22421-8 (PMC8076296; doi:10.1038/s41467-021-22421-8)
Supplement: Supplementary file 3 — Source Data [file 41467_2021_22421_MOESM3_ESM.zip › Source Data/Figure S10J MGBv Ext.1.csv]

MGB-->BLA	MGBv
32.125	29.45833
0.916667	16.625
11.6875	21.9375
19.0625	8.0625
48.60417
20.85417
20.1875
39.6875
8.583333
