# Supplementary material for: Single cell plasticity and population coding stability in auditory thalamus upon associative learning
Source: Nat Commun. 2021 Apr 26;12:2438. doi: 10.1038/s41467-021-22421-8 (PMC8076296; doi:10.1038/s41467-021-22421-8)
Supplement: Supplementary file 3 — Source Data [file 41467_2021_22421_MOESM3_ESM.zip › Source Data/Figure S6D US responsive cells.csv]

Unpaired	Paired
92.4242424242424	85
76.9230769230769	69.4444444444444
83.8235294117647	85.7142857142857
79.0123456790123	55.5555555555556
48.4848484848485	88.3928571428571
	77.2357723577236
	47.65625
	72.8260869565217
	88.6792452830189
