# Supplementary material for: Single cell plasticity and population coding stability in auditory thalamus upon associative learning
Source: Nat Commun. 2021 Apr 26;12:2438. doi: 10.1038/s41467-021-22421-8 (PMC8076296; doi:10.1038/s41467-021-22421-8)
Supplement: Supplementary file 3 — Source Data [file 41467_2021_22421_MOESM3_ESM.zip › Source Data/Figure S11E CS- Clusters.csv]

	Control	Control	Control	Control	Control	Control	ArchT	ArchT	ArchT	ArchT	ArchT	ArchT
Stable	31.81818	45.45455	27.58621	28	11.76471		6.896552	23.80952	33.33333	9.677419	15.38462	40
CS down	9.090909	3.030303	6.896552	4	23.52941		55.17241	14.28571	6.060606	6.451613	7.692308	20
Fear	27.27273	18.18182	13.7931	36	11.76471		10.34483	33.33333	12.12121	48.3871	0	15
Fear down	0	3.030303	0	0	11.76471		10.34483	0	0	6.451613	38.46154	0
Ext. Up	13.63636	3.030303	20.68966	0	0		13.7931	9.52381	15.15152	6.451613	15.38462	0
Ext. Down	4.545455	6.060606	6.896552	12	29.41176		3.448276	9.52381	24.24242	19.35484	23.07692	10
Persistent	13.63636	21.21212	24.13793	20	11.76471		0	9.52381	9.090909	3.225806	0	15
