# Supplementary material for: Single cell plasticity and population coding stability in auditory thalamus upon associative learning
Source: Nat Commun. 2021 Apr 26;12:2438. doi: 10.1038/s41467-021-22421-8 (PMC8076296; doi:10.1038/s41467-021-22421-8)
Supplement: Supplementary file 3 — Source Data [file 41467_2021_22421_MOESM3_ESM.zip › Source Data/Figure S2A Hab.csv]

	CS+	CS-
	2.177778	1.977778
	2.266667	2.711111
	5.755556	1.777778
	5.75	7.916667
	3.116667	0.45
	12.07547	2.301404
	15.43333	4.333333
	23.58333	4.366667
	9.316667	1.85
	0.966667	1
	1.041667	1.966667
	3.624993	8.05
	10.37754	20.67285
	1.792764	0
	2.611111	21.63333
