# Supplementary material for: Single cell plasticity and population coding stability in auditory thalamus upon associative learning
Source: Nat Commun. 2021 Apr 26;12:2438. doi: 10.1038/s41467-021-22421-8 (PMC8076296; doi:10.1038/s41467-021-22421-8)
Supplement: Supplementary file 3 — Source Data [file 41467_2021_22421_MOESM3_ESM.zip › Source Data/Figure 4L Clusters CS+ MGB--BLA.csv]

		MGB Total population	MGB Total population	MGB Total population	MGB Total population	MGB Total population	MGB Total population	MGB Total population	MGB Total population	MGB Total population	Amygdala projections	Amygdala projections	Amygdala projections	Amygdala projections	Amygdala projections	Amygdala projections	Amygdala projections	Amygdala projections	Amygdala projections
Stable		3	10	3.33333333333333	5.88235294117647	8.69565217391304	7.93650793650794	8	6.12244897959184	4.25531914893617	8.33333333333333	5.55555555555556	10.5	0	20.1379310344828	53.4883720930233
on down		18.5185185185185	10	6.66666666666667	0	19.5652173913043	4.76190476190476	0	16.3265306122449	8.51063829787234	8.33333333333333	0	6.25	0	13.7931034482759	0
cs down		25.9259259259259	15	16.6666666666667	14.7058823529412	28.2608695652174	17.4603174603175	20	24.4897959183673	40.4255319148936	41.6666666666667	22.2222222222222	12.5	10	24.1379310344828	2.32558139534884
fear		11.1111111111111	2.5	46.6666666666667	14.7058823529412	15.2173913043478	34.9206349206349	40	20.4081632653061	17.0212765957447	8.33333333333333	22.2222222222222	45.75	25	10.8965517241379	9.30232558139535
fear down		4.40740740740741	7.5	3.33333333333333	2.94117647058824	2.17391304347826	3.17460317460317	2	6.12244897959184	0	12.5	5.55555555555556	0	5	0	9.30232558139535
extinction up		11.1111111111111	30	0	23.5294117647059	6.52173913043478	12.6984126984127	14	10.2040816326531	12.7659574468085	4.16666666666667	5.55555555555556	25	25	6.89655172413793	2.32558139534884
extinction down		25.9259259259259	15	10	0	2.17391304347826	1.58730158730159	12	2.04081632653061	6.38297872340426	8.33333333333333	11.1111111111111	0	30	20.6896551724138	13.953488372093
persistent		0	10	13.3333333333333	38.2352941176471	17.3913043478261	17.4603174603175	4	14.2857142857143	10.6382978723404	8.33333333333333	27.7777777777778	0	5	3.44827586206897	9.30232558139535
