# Supplementary material for: Single cell plasticity and population coding stability in auditory thalamus upon associative learning
Source: Nat Commun. 2021 Apr 26;12:2438. doi: 10.1038/s41467-021-22421-8 (PMC8076296; doi:10.1038/s41467-021-22421-8)
Supplement: Supplementary file 3 — Source Data [file 41467_2021_22421_MOESM3_ESM.zip › Source Data/Figure 5E Opto freezing Ext.csv]

Control	MGB BLA ArchT
37.125	32.125
45.5625	0.916667
50.04167	11.6875
79.45833	19.0625
30.27083	48.60417
90.70833	20.85417
38.58333	20.1875
39.20833	39.6875
43.72917	8.583333
42.02083
24.14583
21.375
88.22917
