# Supplementary material for: Single cell plasticity and population coding stability in auditory thalamus upon associative learning
Source: Nat Commun. 2021 Apr 26;12:2438. doi: 10.1038/s41467-021-22421-8 (PMC8076296; doi:10.1038/s41467-021-22421-8)
Supplement: Supplementary file 3 — Source Data [file 41467_2021_22421_MOESM3_ESM.zip › Source Data/Figure 4J Probabilities of overlap LA.csv]

	CS+/US	CS-/US	CS+/CS-	CS+/-/US
14066	7.654321	1.530864	0.246914	0.170096
14069	13.76188	6.518787	1.935265	1.317627
6945	15.82391	7.911957	5.829863	2.701644
6950	8.086536	2.940559	0.924176	0.468785
6951	14.54294	13.33102	2.285319	2.104899
14483	31.89325	11.25644	5.390408	4.399069
