# Supplementary material for: Single cell plasticity and population coding stability in auditory thalamus upon associative learning
Source: Nat Commun. 2021 Apr 26;12:2438. doi: 10.1038/s41467-021-22421-8 (PMC8076296; doi:10.1038/s41467-021-22421-8)
Supplement: Supplementary file 3 — Source Data [file 41467_2021_22421_MOESM3_ESM.zip › Source Data/Figure 2F Responses during FC day MGB.csv]

Animal numbers	CS+	CS-	US
2812	28.75	18.75	85
2813	31.9444444444444	25	70.8333333333333
2815	22.8571428571429	30	87.1428571428571
2816	41.6666666666667	13.8888888888889	56.9444444444444
822601	29.4642857142857	24.1071428571429	89.2857142857143
822602	19.5121951219512	17.0731707317073	78.0487804878049
822603	14.84375	8.59375	48.4375
822604	21.7391304347826	27.1739130434783	72.8260869565217
822605	32.0754716981132	16.0377358490566	89.622641509434
