# Supplementary material for: Single cell plasticity and population coding stability in auditory thalamus upon associative learning
Source: Nat Commun. 2021 Apr 26;12:2438. doi: 10.1038/s41467-021-22421-8 (PMC8076296; doi:10.1038/s41467-021-22421-8)
Supplement: Supplementary file 3 — Source Data [file 41467_2021_22421_MOESM3_ESM.zip › Source Data/Figure 3D CS+ vs CS- plasticity.csv]

Animal numbers	Stable CS-	Stable CS+	Plastic CS-	Plastic CS+
2812	67.85714	3	32.14286	97
2813	48.14815	10	51.85185	90
2815	33.33333	3.333333	66.66667	96.66667
2816	0	5.882353	100	94.11765
822601	55	8.695652	45	91.30435
822602	41.66667	7.936508	58.33333	92.06349
822603	16.66667	8	83.33333	92
822604	54.05405	6.122449	45.94595	93.87755
822605	45.71429	4.255319	54.28571	95.74468
