# Supplementary material for: Single cell plasticity and population coding stability in auditory thalamus upon associative learning
Source: Nat Commun. 2021 Apr 26;12:2438. doi: 10.1038/s41467-021-22421-8 (PMC8076296; doi:10.1038/s41467-021-22421-8)
Supplement: Supplementary file 3 — Source Data [file 41467_2021_22421_MOESM3_ESM.zip › Source Data/Figure 2G Probabilites of overlap MGB.csv]

	CS+/US	CS-/US	CS+/CS-	CS+/-/US
2812	24.4375	15.9375	5.390625	4.582031
2813	22.62731	17.70833	7.986111	5.656829
2815	19.91837	26.14286	6.857143	5.97551
2816	23.72685	7.908951	5.787037	3.295396
822601	26.3074	21.52423	7.102997	6.341962
822602	15.22903	13.3254	3.33135	2.600078
822603	7.189941	4.162598	1.275635	0.617886
822604	15.83176	19.7897	5.907372	4.302108
822605	28.74689	14.37344	5.144179	4.610349
