# Supplementary material for: Single cell plasticity and population coding stability in auditory thalamus upon associative learning
Source: Nat Commun. 2021 Apr 26;12:2438. doi: 10.1038/s41467-021-22421-8 (PMC8076296; doi:10.1038/s41467-021-22421-8)
Supplement: Supplementary file 3 — Source Data [file 41467_2021_22421_MOESM3_ESM.zip › Source Data/Figure 3O Subdivisions US Plasticity.csv]

	MGBm	MGBv
	90.47619	77.77778
	21.73913	65.51724
	64.28571	80.55556
	76.19048	62.5
	49.15254	52.17391
