# Supplementary material for: Single cell plasticity and population coding stability in auditory thalamus upon associative learning
Source: Nat Commun. 2021 Apr 26;12:2438. doi: 10.1038/s41467-021-22421-8 (PMC8076296; doi:10.1038/s41467-021-22421-8)
Supplement: Supplementary file 3 — Source Data [file 41467_2021_22421_MOESM3_ESM.zip › Source Data/Figure 3N US cluster.csv]

Animal numbers	Stable	up	down	off-up	off-down	inh	inh type 1	inh type 2
2812	11.7647058823529	2.94117647058824	45.5882352941176	5.88235294117647	4.41176470588235	1.47058823529412	20.5882352941176	7.35294117647059
2813	7	14	32	6	0	9	22	10
2815	3.33333333333333	33.3333333333333	18.3333333333333	10	11.6666666666667	1.66666666666667	6.66666666666667	15
2816	10	7.5	57.5	2.5	5	2.5	7.5	7.5
822601	15.1515151515152	9.09090909090909	27.2727272727273	3.03030303030303	2.02020202020202	15.1515151515152	23.2323232323232	5.05050505050505
822602	2.10526315789474	26.3157894736842	24.2105263157895	5.26315789473684	6.31578947368421	4.21052631578947	12.6315789473684	18.9473684210526
822603	9.83606557377049	24.5901639344262	14.7540983606557	6.55737704918033	3.27868852459016	6.55737704918033	24.5901639344262	9.83606557377049
822604	8.95522388059701	2.98507462686567	38.8059701492537	1.49253731343284	7.46268656716418	14.9253731343284	20.8955223880597	4.47761194029851
822605	8.51063829787234	8.51063829787234	20.2127659574468	13.8297872340426	3.19148936170213	14.8936170212766	18.0851063829787	12.7659574468085
