# Supplementary material for: Single cell plasticity and population coding stability in auditory thalamus upon associative learning
Source: Nat Commun. 2021 Apr 26;12:2438. doi: 10.1038/s41467-021-22421-8 (PMC8076296; doi:10.1038/s41467-021-22421-8)
Supplement: Supplementary file 3 — Source Data [file 41467_2021_22421_MOESM3_ESM.zip › Source Data/Figure 4I Responses during FC day MGB--BLA.csv]

		MGB Total population	MGB Total population	MGB Total population	MGB Total population	MGB Total population	MGB Total population	MGB Total population	MGB Total population	MGB Total population	MGB Total population	MGB Total population	Amygdala projections	Amygdala projections	Amygdala projections	Amygdala projections	Amygdala projections	Amygdala projections	Amygdala projections	Amygdala projections	Amygdala projections	Amygdala projections	Amygdala projections
CS+		28.75	33.7837837837838	21.4285714285714	41.6666666666667	29.4642857142857	19.5121951219512	14.84375	21.7391304347826	32.0754716981132			11.1111111111111	20.2127659574468	34.1463414634146	15.9420289855072	15.7894736842105	39.0804597701149
CS-		18.75	25.6756756756757	30	13.8888888888889	24.1071428571429	17.0731707317073	8.59375	27.1739130434783	16.0377358490566			2.22222222222222	9.57446808510638	17.0731707317073	5.79710144927536	14.4736842105263	13.7931034482759
US		85	71.6216216216216	87.1428571428571	56.9444444444444	89.2857142857143	78.0487804878049	48.4375	72.8260869565217	89.622641509434			68.8888888888889	68.0851063829787	46.3414634146342	50.7246376811594	92.1052631578947	81.6091954022989
