# Supplementary material for: Single cell plasticity and population coding stability in auditory thalamus upon associative learning
Source: Nat Commun. 2021 Apr 26;12:2438. doi: 10.1038/s41467-021-22421-8 (PMC8076296; doi:10.1038/s41467-021-22421-8)
Supplement: Supplementary file 3 — Source Data [file 41467_2021_22421_MOESM3_ESM.zip › Source Data/Figure 3E Paired vs Unpaired.csv]

Stable Unpaired	Stable Paired	Plastic Unpaired	Plastic Paired
82.97872	3	17.02128	97
66.66667	10	33.33333	90
29.41176	3.333333	70.58824	96.66667
53.57143	5.882353	46.42857	94.11765
71.42857	8.695652	28.57143	91.30435
	7.936508		92.06349
	8		92
	6.122449		93.87755
	4.255319		95.74468
