# Supplementary material for: Single cell plasticity and population coding stability in auditory thalamus upon associative learning
Source: Nat Commun. 2021 Apr 26;12:2438. doi: 10.1038/s41467-021-22421-8 (PMC8076296; doi:10.1038/s41467-021-22421-8)
Supplement: Supplementary file 3 — Source Data [file 41467_2021_22421_MOESM3_ESM.zip › Source Data/Figure 4J Multisensory responses FC day MGB--BLA.csv]

		MGB Total population	MGB Total population	MGB Total population	MGB Total population	MGB Total population	MGB Total population	MGB Total population	MGB Total population	MGB Total population	MGB Total population	MGB Total population	Amygdala projections	Amygdala projections	Amygdala projections	Amygdala projections	Amygdala projections	Amygdala projections	Amygdala projections	Amygdala projections	Amygdala projections	Amygdala projections	Amygdala projections
CS+/US		23.75	25	20	18.0555555555556	27.6785714285714	16.260162601626	6.25	18.4782608695652	29.2452830188679			6.66666666666667	15.9574468085106	14.6341463414634	11.5942028985507	15.7894736842105	33.3333333333333
CS-/US		15	18.0555555555556	24.2857142857143	11.1111111111111	22.3214285714286	10.5691056910569	5.46875	18.4782608695652	13.2075471698113			2.22222222222222	9.57446808510638	4.87804878048781	4.34782608695652	13.1578947368421	11.4942528735632
CS+/CS-		16.25	15.2777777777778	10	1.38888888888889	18.75	7.31707317073171	1.5625	11.9565217391304	8.49056603773585			0	7.4468085106383	12.1951219512195	0	5.26315789473684	6.89655172413793
CS+/-/US		12.5	13.8888888888889	8.57142857142857	1.38888888888889	18.75	4.87804878048781	0.78125	10.8695652173913	6.60377358490566			0	7.4468085106383	4.87804878048781	0	5.26315789473684	5.74712643678161
