# Supplementary material for: Single cell plasticity and population coding stability in auditory thalamus upon associative learning
Source: Nat Commun. 2021 Apr 26;12:2438. doi: 10.1038/s41467-021-22421-8 (PMC8076296; doi:10.1038/s41467-021-22421-8)
Supplement: Supplementary file 3 — Source Data [file 41467_2021_22421_MOESM3_ESM.zip › Source Data/Figure 4M Clusters US MGB--BLA.csv]

		MGB Total population	MGB Total population	MGB Total population	MGB Total population	MGB Total population	MGB Total population	MGB Total population	MGB Total population	MGB Total population	Amygdala projections	Amygdala projections	Amygdala projections	Amygdala projections	Amygdala projections	Amygdala projections	Amygdala projections	Amygdala projections	Amygdala projections
Stable		11.7647058823529	7	3.33333333333333	10	15.1515151515152	2.10526315789474	9.83606557377049	8.95522388059701	8.51063829787234	16.6666666666667	14.2857142857143	16.6666666666667	17.1428571428571	5.79710144927536	25.7142857142857
up		2.94117647058824	14	33.3333333333333	7.5	9.09090909090909	26.3157894736842	24.5901639344262	2.98507462686567	8.51063829787234	20	6.34920634920635	0	5.71428571428571	2.89855072463768	10
down		45.5882352941176	32	18.3333333333333	57.5	27.2727272727273	24.2105263157895	14.7540983606557	38.8059701492537	20.2127659574468	33.3333333333333	46.031746031746	44.4444444444444	34.2857142857143	31.8840579710145	28.5714285714286
off-up		5.88235294117647	6	10	2.5	3.03030303030303	5.26315789473684	6.55737704918033	1.49253731343284	13.8297872340426	10	12.6984126984127	5.55555555555556	0	0	4.28571428571429
off-down		4.41176470588235	0	11.6666666666667	5	2.02020202020202	6.31578947368421	3.27868852459016	7.46268656716418	3.19148936170213	0	4.76190476190476	11.1111111111111	8.57142857142857	17.3913043478261	2.85714285714286
inh		1.47058823529412	9	1.66666666666667	2.5	15.1515151515152	4.21052631578947	6.55737704918033	14.9253731343284	14.8936170212766	6.66666666666667	7.93650793650794	5.55555555555556	8.57142857142857	2.89855072463768	4.28571428571429
inh type 1		20.5882352941176	22	6.66666666666667	7.5	23.2323232323232	12.6315789473684	24.5901639344262	20.8955223880597	18.0851063829787	0	4.76190476190476	11.1111111111111	11.4285714285714	36.231884057971	5.71428571428571
inh type 2		7.35294117647059	10	15	7.5	5.05050505050505	18.9473684210526	9.83606557377049	4.47761194029851	12.7659574468085	13.3333333333333	3.17460317460317	5.55555555555556	14.2857142857143	2.89855072463768	18.5714285714286
