# Supplementary material for: Single cell plasticity and population coding stability in auditory thalamus upon associative learning
Source: Nat Commun. 2021 Apr 26;12:2438. doi: 10.1038/s41467-021-22421-8 (PMC8076296; doi:10.1038/s41467-021-22421-8)
Supplement: Supplementary file 3 — Source Data [file 41467_2021_22421_MOESM3_ESM.zip › Source Data/Figure 4C MGB BLAtotal.csv]

	MGBm	MGBd	MGBv
7582	22.3176	8.62069	0.721154
7603	19.36508	6.57277	1.070664
7808	30.32787	13.58025	1.913876
14068	47.51	13.58	3.29
