# Supplementary material for: Single cell plasticity and population coding stability in auditory thalamus upon associative learning
Source: Nat Commun. 2021 Apr 26;12:2438. doi: 10.1038/s41467-021-22421-8 (PMC8076296; doi:10.1038/s41467-021-22421-8)
Supplement: Supplementary file 3 — Source Data [file 41467_2021_22421_MOESM3_ESM.zip › Source Data/Figure 4B MGB--BLA by subdivision.csv]

	%MGBm	%MGBd	%MGBv
2832	72.41379	27.58621	0
6906	75	20.83333	4.166667
6908	48	46.66667	5.333333
7603	95.2381	4.761905	0
7808	76.31579	13.15789	10.52632
14068	55.26	23.24	21.49
