# Supplementary material for: Single cell plasticity and population coding stability in auditory thalamus upon associative learning
Source: Nat Commun. 2021 Apr 26;12:2438. doi: 10.1038/s41467-021-22421-8 (PMC8076296; doi:10.1038/s41467-021-22421-8)
Supplement: Supplementary file 3 — Source Data [file 41467_2021_22421_MOESM3_ESM.zip › Source Data/Figure 2G Multisensory responses FC day MGB.csv]

Animal numbers	CS+/US	CS-/US	CS+/CS-	CS+/-/US
2812	23.75	15	16.25	12.5
2813	25	18.0555555555556	15.2777777777778	13.8888888888889
2815	20	24.2857142857143	10	8.57142857142857
2816	18.0555555555556	11.1111111111111	1.38888888888889	1.38888888888889
822601	27.6785714285714	22.3214285714286	18.75	18.75
822602	16.260162601626	10.5691056910569	7.31707317073171	4.87804878048781
822603	6.25	5.46875	1.5625	0.78125
822604	18.4782608695652	18.4782608695652	11.9565217391304	10.8695652173913
822605	29.2452830188679	13.2075471698113	8.49056603773585	6.60377358490566
