# Supplementary material for: Single cell plasticity and population coding stability in auditory thalamus upon associative learning
Source: Nat Commun. 2021 Apr 26;12:2438. doi: 10.1038/s41467-021-22421-8 (PMC8076296; doi:10.1038/s41467-021-22421-8)
Supplement: Supplementary file 3 — Source Data [file 41467_2021_22421_MOESM3_ESM.zip › Source Data/Figure 3O Subdivsions CS+ Plasticity.csv]

	MGBm	MGBv
	42.85714	37.03704
	47.82609	44.82759
	26.19048	33.33333
	40.47619	62.5
	38.98305	39.13043
