# Supplementary material for: Single cell plasticity and population coding stability in auditory thalamus upon associative learning
Source: Nat Commun. 2021 Apr 26;12:2438. doi: 10.1038/s41467-021-22421-8 (PMC8076296; doi:10.1038/s41467-021-22421-8)
Supplement: Supplementary file 3 — Source Data [file 41467_2021_22421_MOESM3_ESM.zip › Source Data/Figure 1E Number of cells MGB.csv]

Animal numbers	Number of cells
822601	112
822602	123
822603	128
822604	92
822605	106
2812	80
2813	72
2815	70
2816	72
6951	69
6961	112
7494	88
7495	77
7730	131
14108	102
14109	102
15054	121
15055	102
15057	83
15138	81
15565	99
14540	66
14543	78
15135	68
