# Supplementary material for: Single cell plasticity and population coding stability in auditory thalamus upon associative learning
Source: Nat Commun. 2021 Apr 26;12:2438. doi: 10.1038/s41467-021-22421-8 (PMC8076296; doi:10.1038/s41467-021-22421-8)
Supplement: Supplementary file 3 — Source Data [file 41467_2021_22421_MOESM3_ESM.zip › Source Data/Figure 2B Freezing.csv]

		X1e	X2e	X1l	X2l
'M002812_concat'		39.2291666666667	13.3125	6.54166666666667	5.97916666666667
'M002813_concat'		34.0625	0	25.9791666666667	0
'M002815_concat'		21.5833333333333	10.2916666666667	2.875	4.45833333333333
'M002816_concat'		59.75	77.6458333333333	47.25	44.3125
'M006945_concat'		42.9791666666667	30.4791666666667	10.7708333333333	5.47916666666667
'M006950_concat'		22.7916666666667	9.83420211287184	19.125	11.1464067278287
'M006951_concat'		59.3333333333333	61.3958333333333	18.1875	32.4791666666667
'M014066_concat'		82.4791666666667	11.375	13.6875	8.125
'M014069_concat'		75.0416666666667	41.8958333333333	12.2708333333333	8.4375
'M014483_concat'		39.6729166666666	64.8759166666667	31.6683125000001	13.2009374999997
'M822601_concat'		18.49975	32.2491875	33.8541666666671	50.5360833333335
'M822602_concat'		51.5642708333333	41.1538333333334	9.8333333333333	8.18750000000004
'M822603_concat'		40.2808749999998	38.4377499999999	6.82387500000004	15.5833333333334
'M822604_concat'		44.5207291666667	49.4067291666667	35.7681041666664	33.0696666666665
'M822605_concat'		72.2291666666667	56.5833333333333	3.125	7.8125
