# Supplementary material for: Single cell plasticity and population coding stability in auditory thalamus upon associative learning
Source: Nat Commun. 2021 Apr 26;12:2438. doi: 10.1038/s41467-021-22421-8 (PMC8076296; doi:10.1038/s41467-021-22421-8)
Supplement: Supplementary file 3 — Source Data [file 41467_2021_22421_MOESM3_ESM.zip › Source Data/Figure S10I X1.csv]

	Control	MGB BLA ArchT	MGB ArchT
	37.125	32.125	1.708333
	45.5625	0.916667	0.4375
	50.04167	11.6875	18.95833
	79.45833	19.0625	29.45833
	30.27083	48.60417	16.625
	90.70833	20.85417	21.9375
	38.58333	20.1875	3.333333
	39.20833	39.6875	8.0625
	43.72917	8.583333
	42.02083
	24.14583
	21.375
	88.22917
