# Supplementary material for: Single cell plasticity and population coding stability in auditory thalamus upon associative learning
Source: Nat Commun. 2021 Apr 26;12:2438. doi: 10.1038/s41467-021-22421-8 (PMC8076296; doi:10.1038/s41467-021-22421-8)
Supplement: Supplementary file 3 — Source Data [file 41467_2021_22421_MOESM3_ESM.zip › Source Data/Figure 3C CS+ cluster.csv]

Animal numbers	Stable	on down	cs down	fear	fear down	extinction up	extinction down	persistent
2812	3	18.5185185185185	25.9259259259259	11.1111111111111	4.40740740740741	11.1111111111111	25.9259259259259	0
2813	10	10	15	2.5	7.5	30	15	10
2815	3.33333333333333	6.66666666666667	16.6666666666667	46.6666666666667	3.33333333333333	0	10	13.3333333333333
2816	5.88235294117647	0	14.7058823529412	14.7058823529412	2.94117647058824	23.5294117647059	0	38.2352941176471
822601	8.69565217391304	19.5652173913043	28.2608695652174	15.2173913043478	2.17391304347826	6.52173913043478	2.17391304347826	17.3913043478261
822602	7.93650793650794	4.76190476190476	17.4603174603175	34.9206349206349	3.17460317460317	12.6984126984127	1.58730158730159	17.4603174603175
822603	8	0	20	40	2	14	12	4
822604	6.12244897959184	16.3265306122449	24.4897959183673	20.4081632653061	6.12244897959184	10.2040816326531	2.04081632653061	14.2857142857143
822605	4.25531914893617	8.51063829787234	40.4255319148936	17.0212765957447	0	12.7659574468085	6.38297872340426	10.6382978723404
